# Supplementary material for: Associated factors of health-related quality of life in Indonesian Women with Systemic Lupus Erythematosus: A cross-sectional within-cohort analysis
Source: PLoS One. 2026 Apr 24;21(4):e0341989. doi: 10.1371/journal.pone.0341989 (PMC13108768; doi:10.1371/journal.pone.0341989)
Supplement: S1 Data — (XLSX) [file pone.0341989.s001.xlsx]

## Sheet: Sheet1
k1_tidursubjektif	k2_latensitidur	k3_durasitidur	k4_efisiensitidur	k5_gangguantidur	k6_obattidur	k7_disfungsisiang	globalpsqi	q1_kesehatanfisik	q2_nyeri	q3_perencanaan	q4_hubintim	q5_kebergantungan	q6_emosi	q7_citratubuh	q8_kelelahan	globallupusqol	anxiety	depresi	stress	mexsledai	prednisone	skalanyeri	umur	lamalupus	pendidikan	pendapatan	kecukupan	nikah	kat_5depresi	kat_3mexsledai	katdosispred	katdepresi_non	katanxiety_non	katumur	kat2_nyeri	kat2_mexsledai	kat2_umur	psqi5b_sukaterbangun	psqi5a_susahbobo	psqi5c_kencing	psqi5d_gangguannapas	psqi5e_batukngorok	psqi5f_kedinginan	psqi5g_kepanasan	psqi5h_mimpiburuk	psqi5i_nyeri
1	0	0	0	1	0	1	0	77.5	86.67	100	100	66.67	93.33	88	85	87.15	0	0	0	0	0.67	0	47	84	1	0	0	0	0	0	0	0	0	1	0	0	0	3	0	3	0	0	0	0	0	0
0	0	1	0	1	3	3	1	100	60	26.67	60	80	46.67	44	20	54.67	16	15	18	0	1.33	40	30	96	2	0	0	0	2	0	0	1	1	0	1	0	0	0	0	0	0	0	2	0	1	2
1	0	2	0	2	0	0	0	100	93.33	100	100	100	96.67	96	75	95.13	5	0	0	0	1.33	0	57	24	2	0	0	0	0	0	0	0	0	1	0	0	0	3	0	3	2	0	0	0	0	2
1	1	0	0	1	0	0	0	85	86.67	93.33	90	60	33.33	60	75	72.92	6	2	1	12	60	70	17	24	1	0	0	1	0	2	1	0	0	0	1	1	0	0	1	2	0	0	0	0	0	3
1	0	1	0	1	3	1	1	47.5	46.67	20	60	40	30	20	55	39.9	5	6	3	1	5	70	47	168	0	1	0	0	0	0	0	0	0	1	1	0	0	0	0	0	0	0	0	0	1	3
1	0	0	2	1	0	1	0	52.5	73.33	80	100	100	96.67	92	70	83.06	0	0	0	10	20	0	50	12	1	0	0	0	0	2	1	0	0	1	0	1	0	1	0	0	0	0	2	0	0	2
1	1	0	0	2	0	1	0	87.5	100	100	100	93.33	86.67	100	80	93.44	2	0	1	1	0.67	30	46	192	2	0	0	0	0	0	0	0	0	1	0	0	0	3	0	3	0	0	2	0	0	1
2	3	0	2	2	0	0	1	95	93.33	100	100	100	90	96	75	93.67	0	0	1	0	5	50	52	180	2	0	0	0	0	0	0	0	0	1	1	0	0	3	3	0	0	2	2	2	0	1
2	0	1	3	2	0	2	1	95	93.33	100	100	100	83.33	100	75	93.33	2	2	1	2	20	90	63	2	0	0	0	0	0	0	1	0	0	2	1	0	1	3	0	3	2	2	1	0	0	2
1	0	1	0	1	0	2	0	97.5	100	100	100	86.67	96.67	92	75	93.48	0	0	1	0	1.33	60	36	48	1	0	0	0	0	0	0	0	0	0	1	0	0	0	0	1	0	0	0	0	0	1
1	1	0	0	1	0	0	0	100	100	100	100	66.67	96.67	96	95	94.29	1	0	0	2	20	50	48	36	1	1	0	1	0	0	1	0	0	1	1	0	0	3	1	3	0	0	0	0	0	3
1	1	1	0	1	0	1	0	80	100	86.67	100	100	20	52	65	75.46	2	7	2	3	20	0	25	12	2	0	0	1	0	0	1	0	0	0	0	0	0	0	1	0	0	0	1	0	0	0
0	0	0	0	1	0	0	0	100	100	100	100	80	100	96	95	96.38	0	0	0	2	10	0	28	72	2	0	0	0	0	0	1	0	0	0	0	0	0	0	0	1	0	0	0	0	0	0
1	1	1	1	1	0	3	1	87.5	86.67	93.33	90	93.33	86.67	84	90	88.94	4	0	6	4	0.67	40	40	72	1	0	0	0	0	0	0	0	0	1	1	0	0	0	1	0	1	0	0	0	0	1
1	0	0	0	0	0	2	0	100	100	100	100	100	83.33	88	100	96.42	1	0	2	0	10	0	18	24	2	1	0	1	0	0	1	0	0	0	0	0	0	0	0	0	0	0	0	0	0	0
2	3	2	3	2	3	3	1	67.5	66.67	80	100	100	96.67	84	60	81.85	6	0	2	2	5	20	55	12	1	1	0	0	0	0	0	0	0	1	0	0	0	3	2	3	1	0	3	3	1	3
0	0	0	0	0	0	0	0	100	100	100	100	100	100	100	100	100	0	0	0	2	5	50	38	96	1	0	0	0	0	0	0	0	0	0	1	0	0	0	0	0	0	0	0	0	0	0
1	2	1	0	2	1	2	1	40	80	66.67	100	40	70	92	80	71.08	0	0	0	2	5	20	33	84	1	1	0	1	0	0	0	0	0	0	0	0	0	3	1	3	0	0	1	1	0	3
1	0	1	0	1	0	2	0	100	80	100	100	80	83.33	92	95	91.29	2	0	3	0	2	100	53	216	0	0	0	0	0	0	0	0	0	1	1	0	0	1	0	1	0	0	0	0	3	0
1	1	1	0	1	0	0	0	55	53.33	73.33	100	100	83.33	100	50	76.88	3	3	3	2	1.33	0	22	36	1	0	0	1	0	0	0	0	0	0	0	0	0	3	1	3	0	0	0	0	0	0
1	1	0	0	1	3	0	1	85	86.67	86.67	100	80	70	76	75	82.42	4	5	8	0	1.33	50	59	96	1	1	1	0	0	0	0	0	0	1	1	0	0	3	0	3	0	0	0	0	0	0
1	2	1	3	1	0	3	1	100	100	100	100	100	86.67	60	75	90.21	1	0	1	4	2	0	47	132	2	0	0	0	0	0	0	0	0	1	0	0	0	1	3	0	2	1	0	0	0	0
1	3	1	0	2	0	3	1	75	86.67	80	100	40	60	72	35	68.58	2	1	5	2	1.33	0	19	96	1	1	0	1	0	0	0	0	0	0	0	0	0	3	3	3	0	1	1	1	0	1
2	3	3	3	2	0	0	1	85	80	100	100	100	96.67	96	95	94.08	0	0	0	2	2	60	25	48	2	0	0	1	0	0	0	0	0	0	1	0	0	3	3	3	0	0	0	2	0	3
1	0	1	0	1	0	3	0	75	93.33	93.33	100	66.67	73.33	80	50	78.96	3	3	3	6	5	40	38	60	0	1	0	0	0	1	0	0	0	0	1	1	0	3	0	3	0	0	2	0	0	0
2	3	3	1	1	0	2	1	80	33.33	20	100	20	40	44	60	49.67	8	10	7	0	5	0	35	12	1	0	0	0	1	0	0	1	1	0	0	0	0	1	3	1	0	0	3	0	3	1
1	1	1	2	2	0	1	1	75	60	80	100	60	86.67	100	30	73.96	2	8	4	0	5	0	25	72	1	0	0	1	0	0	0	0	0	0	0	0	0	3	0	3	3	1	1	1	1	1
1	1	1	0	1	0	0	0	80	60	100	100	40	70	72	75	74.63	2	6	3	0	2	70	27	96	1	0	0	1	0	0	0	0	0	0	1	0	0	3	1	3	0	0	0	0	0	0
2	3	3	3	2	0	1	1	47.5	80	100	100	80	86.67	96	30	77.52	2	2	3	0	5	0	19	60	1	0	0	1	0	0	0	0	0	0	0	0	0	3	3	2	1	0	3	0	1	1
1	1	1	0	1	1	1	0	85	66.67	80	100	100	83.33	100	45	82.5	4	0	2	0	1.33	70	45	168	2	0	0	0	0	0	0	0	0	1	1	0	0	0	1	0	1	1	3	0	0	1
1	1	1	0	1	0	1	0	87.5	86.67	100	100	73.33	80	88	85	87.56	0	0	0	0	1.33	0	24	36	1	0	0	1	0	0	0	0	0	0	0	0	0	3	1	3	1	0	1	0	0	0
1	1	1	0	0	0	0	0	97.5	100	100	100	100	93.33	96	100	98.35	0	0	0	5	5	0	55	24	1	0	0	0	0	1	0	0	0	1	0	1	0	0	1	0	0	0	0	0	0	0
0	1	2	0	1	0	1	0	100	100	100	100	100	100	100	95	99.38	0	0	0	8	5	20	52	192	2	1	1	2	0	1	0	0	0	1	0	1	0	3	1	3	0	0	1	0	0	0
1	1	2	0	1	0	0	0	77.5	80	100	100	40	90	100	60	80.94	0	0	0	2	20	50	33	24	1	0	1	0	0	0	1	0	0	0	1	0	0	3	2	0	0	1	0	0	0	0
1	0	0	1	1	0	0	0	95	100	100	100	100	93.33	100	90	97.29	0	0	0	0	0.67	50	41	10	1	0	0	0	0	0	0	0	0	1	1	0	0	3	0	3	0	0	0	0	0	0
1	1	3	3	1	0	1	1	90	93.33	93.33	100	93.33	60	100	55	85.63	1	3	1	0	1.33	0	36	36	1	0	0	0	0	0	0	0	0	0	0	0	0	1	1	1	0	0	0	0	0	0
2	3	3	3	1	0	2	1	80	100	100	100	93.33	100	100	50	90.42	1	0	1	2	1.33	30	30	12	2	1	1	1	0	0	0	0	0	0	0	0	0	3	3	0	0	0	0	0	1	0
1	0	1	0	0	0	3	0	90	73.33	100	100	40	83.33	100	60	80.83	0	0	0	2	0	0	27	18	1	0	0	0	0	0	0	0	0	0	0	0	0	0	0	0	0	0	0	0	0	0
1	0	1	1	1	0	2	0	85	66.67	46.67	60	60	63.33	96	45	65.33	0	1	0	0	2	0	23	36	1	1	0	1	0	0	0	0	0	0	0	0	0	3	0	3	0	0	0	0	0	0
2	3	0	3	1	0	3	1	87.5	73.33	93.33	100	40	50	96	70	76.27	3	0	0	0	0.67	20	32	12	2	1	0	0	0	0	0	0	0	0	0	0	0	3	3	3	1	0	0	0	0	0
2	3	1	0	1	0	3	1	100	93.33	100	100	73.33	76.67	100	70	89.17	3	0	0	0	5	70	34	36	1	0	0	0	0	0	0	0	0	0	1	0	0	2	2	1	0	0	0	0	0	0
1	3	1	0	1	0	3	1	92.5	93.33	100	100	40	80	100	75	85.1	1	3	0	0	1.33	40	58	252	1	0	0	0	0	0	0	0	0	1	1	0	0	2	2	1	0	0	0	0	0	0
2	1	1	1	1	0	2	1	75	93.33	100	100	100	66.67	100	65	87.5	0	0	0	2	1.33	0	58	2	1	0	0	0	0	0	0	0	0	1	0	0	0	2	0	2	0	0	1	0	0	0
1	3	0	0	1	0	2	1	100	93.33	100	100	100	100	100	85	97.29	0	0	4	2	20	50	40	48	1	0	0	0	0	0	1	0	0	1	1	0	0	3	3	3	0	0	0	0	0	0
2	3	3	1	0	0	3	1	87.5	80	46.67	100	40	76.67	72	60	70.35	2	0	1	0	0	0	41	48	2	0	0	1	0	0	0	0	0	1	0	0	0	0	3	0	0	0	0	0	0	0
1	0	2	0	1	0	2	0	100	100	86.67	100	100	96.67	100	90	96.67	0	0	0	6	5	50	33	72	1	1	0	0	0	1	0	0	0	0	1	1	0	2	0	2	0	0	0	0	0	0
2	2	1	2	1	0	2	1	72.5	73.33	86.67	100	100	83.33	100	70	85.73	2	2	2	0	10	0	30	12	2	0	0	1	0	0	1	0	0	0	0	0	0	2	3	0	2	0	0	0	1	1
1	0	1	0	1	0	3	0	97.5	100	100	100	100	86.67	100	70	94.27	0	0	0	4	1.33	0	23	36	1	0	0	0	0	0	0	0	0	0	0	0	0	3	0	3	0	0	0	0	0	0
2	3	3	1	1	0	3	1	72.5	93.33	100	100	73.33	86.67	100	70	86.98	0	0	0	2	2	0	47	16	2	0	0	0	0	0	0	0	0	1	0	0	0	2	3	2	0	0	2	0	0	0
2	0	2	0	2	0	1	0	67.5	60	80	100	60	70	60	60	69.69	4	1	4	0	2	0	36	48	1	0	0	0	0	0	0	0	0	0	0	0	0	3	0	3	0	3	0	3	1	0
1	0	3	0	1	0	2	0	100	93.33	80	100	80	90	92	85	90.04	2	0	1	3	40	0	42	156	2	0	0	0	0	0	1	0	0	1	0	0	0	0	0	0	0	0	1	0	0	0
1	0	1	0	1	0	2	0	85	53.33	86.67	100	80	70	80	70	78.13	2	7	1	5	5	0	19	36	1	0	0	1	0	1	0	0	0	0	0	1	0	1	0	1	1	1	1	0	0	0
2	2	3	0	2	0	1	1	67.5	46.67	86.67	100	100	96.67	100	60	82.19	0	0	0	0	15	0	18	12	0	0	0	1	0	0	1	0	0	0	0	0	0	3	1	3	0	1	0	0	0	3
1	0	1	3	1	0	0	0	97.5	100	100	100	100	100	100	100	99.69	0	0	0	0	0	70	63	96	2	0	1	0	0	0	0	0	0	2	1	0	1	3	0	3	0	0	0	0	0	0
2	1	3	0	1	0	0	0	90	93.33	100	100	100	83.33	100	70	92.08	1	0	0	0	0	0	49	240	2	0	0	0	0	0	0	0	0	1	0	0	0	3	1	3	0	0	0	0	0	0
1	1	2	0	1	0	1	0	72.5	86.67	100	100	60	80	80	75	81.77	1	0	0	8	40	40	45	2	2	0	0	0	0	1	1	0	0	1	1	1	0	3	2	3	0	2	1	0	0	0
1	0	2	1	1	0	0	0	92.5	100	100	100	100	100	100	85	97.19	0	2	0	0	0.67	0	49	276	2	0	0	1	0	0	0	0	0	1	0	0	0	3	0	3	0	0	0	0	0	0
2	3	0	1	2	0	0	1	77.5	100	100	100	80	90	64	80	86.44	1	1	0	0	5	40	38	21	2	0	0	0	0	0	0	0	0	0	1	0	0	3	3	3	3	0	1	0	0	0
1	0	0	0	1	0	0	0	90	100	100	100	100	90	92	90	95.25	1	0	0	14	10	0	18	27	0	1	1	1	0	2	1	0	0	0	0	1	0	3	0	3	1	0	0	0	0	0
3	2	3	3	1	0	1	1	97.5	100	100	100	66.67	70	84	55	84.15	1	2	1	2	5	25	60	84	2	1	1	0	0	0	0	0	0	2	0	0	1	3	1	3	1	0	1	0	1	0
1	1	0	0	1	0	3	1	100	100	100	100	100	100	100	70	96.25	1	1	1	2	5	70	57	36	2	0	0	0	0	0	0	0	0	1	1	0	0	2	0	1	0	0	0	0	1	0
1	0	1	0	1	0	3	0	92.5	100	100	100	73.33	73.33	64	65	83.52	0	0	0	0	1.33	0	31	24	1	0	0	0	0	0	0	0	0	0	0	0	0	0	0	0	0	0	2	1	0	0
2	3	1	1	2	0	3	1	75	40	40	100	40	50	52	60	57.13	2	8	0	7	30	0	22	3	1	1	1	0	0	1	1	0	0	0	0	1	0	3	3	3	1	3	0	3	0	1
1	0	0	0	0	0	2	0	100	100	100	100	100	90	92	75	94.63	4	1	1	0	10	0	26	10	2	0	0	1	0	0	1	0	0	0	0	0	0	0	0	0	0	0	0	0	0	0
2	2	1	0	1	0	3	1	72.5	66.67	66.67	80	40	63.33	60	55	63.02	0	0	1	4	10	0	20	1	1	1	0	1	0	0	1	0	0	0	0	0	0	2	1	2	0	0	0	0	0	0
1	2	0	0	1	0	2	1	87.5	80	80	100	66.67	83.33	96	80	84.19	0	1	0	0	10	90	29	28	2	0	0	0	0	0	1	0	0	0	1	0	0	0	2	0	0	1	0	0	0	1
1	2	1	3	1	0	1	1	72.5	66.67	66.67	90	80	86.67	96	65	77.94	2	0	0	2	5	0	31	48	0	0	0	0	0	0	0	0	0	0	0	0	0	1	2	1	0	0	0	1	1	1
1	0	0	1	0	0	2	0	90	100	100	100	100	96.67	100	90	97.08	1	0	0	7	0	0	34	156	2	0	0	1	0	1	0	0	0	0	0	1	0	0	0	0	0	0	0	0	0	0
2	3	2	1	1	0	2	1	80	100	73.33	100	40	53.33	84	50	72.58	7	2	2	0	1.33333	50	27	82	1	0	0	0	0	0	0	0	0	0	1	0	0	3	3	3	0	0	0	1	0	0
2	3	3	3	1	0	0	1	72.5	46.67	100	100	100	70	96	40	78.15	0	1	0	2	5	70	44	29	2	0	0	0	0	0	0	0	0	1	1	0	0	3	3	3	0	0	0	0	0	3
1	0	1	0	1	0	2	0	97.5	93.33	93.33	100	100	96.67	100	80	95.1	0	1	1	6	2	0	30	17	2	0	0	1	0	1	0	0	0	0	0	1	0	0	0	0	0	1	0	0	0	0
2	3	3	3	2	0	3	1	52.5	60	66.67	100	80	50	76	40	65.65	8	13	11	0	0	70	20	29	1	0	0	1	1	0	0	1	1	0	1	0	0	3	3	3	3	0	0	1	0	1
1	1	2	0	0	1	0	0	97.5	100	100	100	100	100	100	90	98.44	0	0	0	8	2	0	53	60	2	0	0	0	0	1	0	0	0	1	0	1	0	0	0	0	0	0	0	0	0	0
1	0	0	3	1	0	0	0	100	100	100	100	80	96.67	100	100	97.08	0	0	0	0	2	0	20	96	1	0	0	1	0	0	0	0	0	0	0	0	0	1	0	1	0	0	0	0	0	0
1	0	0	0	0	0	0	0	100	100	100	90	100	90	100	85	95.63	0	0	0	0	0	0	49	36	1	0	0	0	0	0	0	0	0	1	0	0	0	0	0	0	0	0	0	0	0	0
#NULL!	#NULL!	#NULL!	#NULL!	#NULL!	#NULL!	#NULL!	#NULL!	#NULL!	#NULL!	#NULL!	#NULL!	#NULL!	#NULL!	#NULL!	#NULL!	#NULL!	#NULL!	#NULL!	#NULL!	#NULL!	#NULL!	#NULL!	#NULL!	#NULL!	#NULL!	#NULL!	#NULL!	#NULL!	#NULL!	#NULL!	#NULL!	#NULL!	#NULL!	#NULL!	#NULL!	#NULL!	#NULL!	#NULL!	#NULL!	#NULL!	#NULL!	#NULL!	#NULL!	#NULL!	#NULL!	#NULL!
#NULL!	#NULL!	#NULL!	#NULL!	#NULL!	#NULL!	#NULL!	#NULL!	#NULL!	#NULL!	#NULL!	#NULL!	#NULL!	#NULL!	#NULL!	#NULL!	#NULL!	#NULL!	#NULL!	#NULL!	#NULL!	#NULL!	#NULL!	#NULL!	#NULL!	#NULL!	#NULL!	#NULL!	#NULL!	#NULL!	#NULL!	#NULL!	#NULL!	#NULL!	#NULL!	#NULL!	#NULL!	#NULL!	#NULL!	#NULL!	#NULL!	#NULL!	#NULL!	#NULL!	#NULL!	#NULL!	#NULL!
#NULL!	#NULL!	#NULL!	#NULL!	#NULL!	#NULL!	#NULL!	#NULL!	#NULL!	#NULL!	#NULL!	#NULL!	#NULL!	#NULL!	#NULL!	#NULL!	#NULL!	#NULL!	#NULL!	#NULL!	#NULL!	#NULL!	#NULL!	#NULL!	#NULL!	#NULL!	#NULL!	#NULL!	#NULL!	#NULL!	#NULL!	#NULL!	#NULL!	#NULL!	#NULL!	#NULL!	#NULL!	#NULL!	#NULL!	#NULL!	#NULL!	#NULL!	#NULL!	#NULL!	#NULL!	#NULL!	#NULL!
#NULL!	#NULL!	#NULL!	#NULL!	#NULL!	#NULL!	#NULL!	#NULL!	#NULL!	#NULL!	#NULL!	#NULL!	#NULL!	#NULL!	#NULL!	#NULL!	#NULL!	#NULL!	#NULL!	#NULL!	#NULL!	#NULL!	#NULL!	#NULL!	#NULL!	#NULL!	#NULL!	#NULL!	#NULL!	#NULL!	#NULL!	#NULL!	#NULL!	#NULL!	#NULL!	#NULL!	#NULL!	#NULL!	#NULL!	#NULL!	#NULL!	#NULL!	#NULL!	#NULL!	#NULL!	#NULL!	#NULL!
#NULL!	#NULL!	#NULL!	#NULL!	#NULL!	#NULL!	#NULL!	#NULL!	#NULL!	#NULL!	#NULL!	#NULL!	#NULL!	#NULL!	#NULL!	#NULL!	#NULL!	#NULL!	#NULL!	#NULL!	#NULL!	#NULL!	#NULL!	#NULL!	#NULL!	#NULL!	#NULL!	#NULL!	#NULL!	#NULL!	#NULL!	#NULL!	#NULL!	#NULL!	#NULL!	#NULL!	#NULL!	#NULL!	#NULL!	#NULL!	#NULL!	#NULL!	#NULL!	#NULL!	#NULL!	#NULL!	#NULL!
#NULL!	#NULL!	#NULL!	#NULL!	#NULL!	#NULL!	#NULL!	#NULL!	#NULL!	#NULL!	#NULL!	#NULL!	#NULL!	#NULL!	#NULL!	#NULL!	#NULL!	#NULL!	#NULL!	#NULL!	#NULL!	#NULL!	#NULL!	#NULL!	#NULL!	#NULL!	#NULL!	#NULL!	#NULL!	#NULL!	#NULL!	#NULL!	#NULL!	#NULL!	#NULL!	#NULL!	#NULL!	#NULL!	#NULL!	#NULL!	#NULL!	#NULL!	#NULL!	#NULL!	#NULL!	#NULL!	#NULL!
#NULL!	#NULL!	#NULL!	#NULL!	#NULL!	#NULL!	#NULL!	#NULL!	#NULL!	#NULL!	#NULL!	#NULL!	#NULL!	#NULL!	#NULL!	#NULL!	#NULL!	#NULL!	#NULL!	#NULL!	#NULL!	#NULL!	#NULL!	#NULL!	#NULL!	#NULL!	#NULL!	#NULL!	#NULL!	#NULL!	#NULL!	#NULL!	#NULL!	#NULL!	#NULL!	#NULL!	#NULL!	#NULL!	#NULL!	#NULL!	#NULL!	#NULL!	#NULL!	#NULL!	#NULL!	#NULL!	#NULL!
#NULL!	#NULL!	#NULL!	#NULL!	#NULL!	#NULL!	#NULL!	#NULL!	#NULL!	#NULL!	#NULL!	#NULL!	#NULL!	#NULL!	#NULL!	#NULL!	#NULL!	#NULL!	#NULL!	#NULL!	#NULL!	#NULL!	#NULL!	#NULL!	#NULL!	#NULL!	#NULL!	#NULL!	#NULL!	#NULL!	#NULL!	#NULL!	#NULL!	#NULL!	#NULL!	#NULL!	#NULL!	#NULL!	#NULL!	#NULL!	#NULL!	#NULL!	#NULL!	#NULL!	#NULL!	#NULL!	#NULL!
#NULL!	#NULL!	#NULL!	#NULL!	#NULL!	#NULL!	#NULL!	#NULL!	#NULL!	#NULL!	#NULL!	#NULL!	#NULL!	#NULL!	#NULL!	#NULL!	#NULL!	#NULL!	#NULL!	#NULL!	#NULL!	#NULL!	#NULL!	#NULL!	#NULL!	#NULL!	#NULL!	#NULL!	#NULL!	#NULL!	#NULL!	#NULL!	#NULL!	#NULL!	#NULL!	#NULL!	#NULL!	#NULL!	#NULL!	#NULL!	#NULL!	#NULL!	#NULL!	#NULL!	#NULL!	#NULL!	#NULL!
#NULL!	#NULL!	#NULL!	#NULL!	#NULL!	#NULL!	#NULL!	#NULL!	#NULL!	#NULL!	#NULL!	#NULL!	#NULL!	#NULL!	#NULL!	#NULL!	#NULL!	#NULL!	#NULL!	#NULL!	#NULL!	#NULL!	#NULL!	#NULL!	#NULL!	#NULL!	#NULL!	#NULL!	#NULL!	#NULL!	#NULL!	#NULL!	#NULL!	#NULL!	#NULL!	#NULL!	#NULL!	#NULL!	#NULL!	#NULL!	#NULL!	#NULL!	#NULL!	#NULL!	#NULL!	#NULL!	#NULL!
#NULL!	#NULL!	#NULL!	#NULL!	#NULL!	#NULL!	#NULL!	#NULL!	#NULL!	#NULL!	#NULL!	#NULL!	#NULL!	#NULL!	#NULL!	#NULL!	#NULL!	#NULL!	#NULL!	#NULL!	#NULL!	#NULL!	#NULL!	#NULL!	#NULL!	#NULL!	#NULL!	#NULL!	#NULL!	#NULL!	#NULL!	#NULL!	#NULL!	#NULL!	#NULL!	#NULL!	#NULL!	#NULL!	#NULL!	#NULL!	#NULL!	#NULL!	#NULL!	#NULL!	#NULL!	#NULL!	#NULL!
#NULL!	#NULL!	#NULL!	#NULL!	#NULL!	#NULL!	#NULL!	#NULL!	#NULL!	#NULL!	#NULL!	#NULL!	#NULL!	#NULL!	#NULL!	#NULL!	#NULL!	#NULL!	#NULL!	#NULL!	#NULL!	#NULL!	#NULL!	#NULL!	#NULL!	#NULL!	#NULL!	#NULL!	#NULL!	#NULL!	#NULL!	#NULL!	#NULL!	#NULL!	#NULL!	#NULL!	#NULL!	#NULL!	#NULL!	#NULL!	#NULL!	#NULL!	#NULL!	#NULL!	#NULL!	#NULL!	#NULL!
#NULL!	#NULL!	#NULL!	#NULL!	#NULL!	#NULL!	#NULL!	#NULL!	#NULL!	#NULL!	#NULL!	#NULL!	#NULL!	#NULL!	#NULL!	#NULL!	#NULL!	#NULL!	#NULL!	#NULL!	#NULL!	#NULL!	#NULL!	#NULL!	#NULL!	#NULL!	#NULL!	#NULL!	#NULL!	#NULL!	#NULL!	#NULL!	#NULL!	#NULL!	#NULL!	#NULL!	#NULL!	#NULL!	#NULL!	#NULL!	#NULL!	#NULL!	#NULL!	#NULL!	#NULL!	#NULL!	#NULL!
#NULL!	#NULL!	#NULL!	#NULL!	#NULL!	#NULL!	#NULL!	#NULL!	#NULL!	#NULL!	#NULL!	#NULL!	#NULL!	#NULL!	#NULL!	#NULL!	#NULL!	#NULL!	#NULL!	#NULL!	#NULL!	#NULL!	#NULL!	#NULL!	#NULL!	#NULL!	#NULL!	#NULL!	#NULL!	#NULL!	#NULL!	#NULL!	#NULL!	#NULL!	#NULL!	#NULL!	#NULL!	#NULL!	#NULL!	#NULL!	#NULL!	#NULL!	#NULL!	#NULL!	#NULL!	#NULL!	#NULL!
#NULL!	#NULL!	#NULL!	#NULL!	#NULL!	#NULL!	#NULL!	#NULL!	#NULL!	#NULL!	#NULL!	#NULL!	#NULL!	#NULL!	#NULL!	#NULL!	#NULL!	#NULL!	#NULL!	#NULL!	#NULL!	#NULL!	#NULL!	#NULL!	#NULL!	#NULL!	#NULL!	#NULL!	#NULL!	#NULL!	#NULL!	#NULL!	#NULL!	#NULL!	#NULL!	#NULL!	#NULL!	#NULL!	#NULL!	#NULL!	#NULL!	#NULL!	#NULL!	#NULL!	#NULL!	#NULL!	#NULL!
#NULL!	#NULL!	#NULL!	#NULL!	#NULL!	#NULL!	#NULL!	#NULL!	#NULL!	#NULL!	#NULL!	#NULL!	#NULL!	#NULL!	#NULL!	#NULL!	#NULL!	#NULL!	#NULL!	#NULL!	#NULL!	#NULL!	#NULL!	#NULL!	#NULL!	#NULL!	#NULL!	#NULL!	#NULL!	#NULL!	#NULL!	#NULL!	#NULL!	#NULL!	#NULL!	#NULL!	#NULL!	#NULL!	#NULL!	#NULL!	#NULL!	#NULL!	#NULL!	#NULL!	#NULL!	#NULL!	#NULL!
#NULL!	#NULL!	#NULL!	#NULL!	#NULL!	#NULL!	#NULL!	#NULL!	#NULL!	#NULL!	#NULL!	#NULL!	#NULL!	#NULL!	#NULL!	#NULL!	#NULL!	#NULL!	#NULL!	#NULL!	#NULL!	#NULL!	#NULL!	#NULL!	#NULL!	#NULL!	#NULL!	#NULL!	#NULL!	#NULL!	#NULL!	#NULL!	#NULL!	#NULL!	#NULL!	#NULL!	#NULL!	#NULL!	#NULL!	#NULL!	#NULL!	#NULL!	#NULL!	#NULL!	#NULL!	#NULL!	#NULL!
#NULL!	#NULL!	#NULL!	#NULL!	#NULL!	#NULL!	#NULL!	#NULL!	#NULL!	#NULL!	#NULL!	#NULL!	#NULL!	#NULL!	#NULL!	#NULL!	#NULL!	#NULL!	#NULL!	#NULL!	#NULL!	#NULL!	#NULL!	#NULL!	#NULL!	#NULL!	#NULL!	#NULL!	#NULL!	#NULL!	#NULL!	#NULL!	#NULL!	#NULL!	#NULL!	#NULL!	#NULL!	#NULL!	#NULL!	#NULL!	#NULL!	#NULL!	#NULL!	#NULL!	#NULL!	#NULL!	#NULL!
#NULL!	#NULL!	#NULL!	#NULL!	#NULL!	#NULL!	#NULL!	#NULL!	#NULL!	#NULL!	#NULL!	#NULL!	#NULL!	#NULL!	#NULL!	#NULL!	#NULL!	#NULL!	#NULL!	#NULL!	#NULL!	#NULL!	#NULL!	#NULL!	#NULL!	#NULL!	#NULL!	#NULL!	#NULL!	#NULL!	#NULL!	#NULL!	#NULL!	#NULL!	#NULL!	#NULL!	#NULL!	#NULL!	#NULL!	#NULL!	#NULL!	#NULL!	#NULL!	#NULL!	#NULL!	#NULL!	#NULL!
#NULL!	#NULL!	#NULL!	#NULL!	#NULL!	#NULL!	#NULL!	#NULL!	#NULL!	#NULL!	#NULL!	#NULL!	#NULL!	#NULL!	#NULL!	#NULL!	#NULL!	#NULL!	#NULL!	#NULL!	#NULL!	#NULL!	#NULL!	#NULL!	#NULL!	#NULL!	#NULL!	#NULL!	#NULL!	#NULL!	#NULL!	#NULL!	#NULL!	#NULL!	#NULL!	#NULL!	#NULL!	#NULL!	#NULL!	#NULL!	#NULL!	#NULL!	#NULL!	#NULL!	#NULL!	#NULL!	#NULL!
#NULL!	#NULL!	#NULL!	#NULL!	#NULL!	#NULL!	#NULL!	#NULL!	#NULL!	#NULL!	#NULL!	#NULL!	#NULL!	#NULL!	#NULL!	#NULL!	#NULL!	#NULL!	#NULL!	#NULL!	#NULL!	#NULL!	#NULL!	#NULL!	#NULL!	#NULL!	#NULL!	#NULL!	#NULL!	#NULL!	#NULL!	#NULL!	#NULL!	#NULL!	#NULL!	#NULL!	#NULL!	#NULL!	#NULL!	#NULL!	#NULL!	#NULL!	#NULL!	#NULL!	#NULL!	#NULL!	#NULL!
#NULL!	#NULL!	#NULL!	#NULL!	#NULL!	#NULL!	#NULL!	#NULL!	#NULL!	#NULL!	#NULL!	#NULL!	#NULL!	#NULL!	#NULL!	#NULL!	#NULL!	#NULL!	#NULL!	#NULL!	#NULL!	#NULL!	#NULL!	#NULL!	#NULL!	#NULL!	#NULL!	#NULL!	#NULL!	#NULL!	#NULL!	#NULL!	#NULL!	#NULL!	#NULL!	#NULL!	#NULL!	#NULL!	#NULL!	#NULL!	#NULL!	#NULL!	#NULL!	#NULL!	#NULL!	#NULL!	#NULL!
#NULL!	#NULL!	#NULL!	#NULL!	#NULL!	#NULL!	#NULL!	#NULL!	#NULL!	#NULL!	#NULL!	#NULL!	#NULL!	#NULL!	#NULL!	#NULL!	#NULL!	#NULL!	#NULL!	#NULL!	#NULL!	#NULL!	#NULL!	#NULL!	#NULL!	#NULL!	#NULL!	#NULL!	#NULL!	#NULL!	#NULL!	#NULL!	#NULL!	#NULL!	#NULL!	#NULL!	#NULL!	#NULL!	#NULL!	#NULL!	#NULL!	#NULL!	#NULL!	#NULL!	#NULL!	#NULL!	#NULL!
#NULL!	#NULL!	#NULL!	#NULL!	#NULL!	#NULL!	#NULL!	#NULL!	#NULL!	#NULL!	#NULL!	#NULL!	#NULL!	#NULL!	#NULL!	#NULL!	#NULL!	#NULL!	#NULL!	#NULL!	#NULL!	#NULL!	#NULL!	#NULL!	#NULL!	#NULL!	#NULL!	#NULL!	#NULL!	#NULL!	#NULL!	#NULL!	#NULL!	#NULL!	#NULL!	#NULL!	#NULL!	#NULL!	#NULL!	#NULL!	#NULL!	#NULL!	#NULL!	#NULL!	#NULL!	#NULL!	#NULL!
#NULL!	#NULL!	#NULL!	#NULL!	#NULL!	#NULL!	#NULL!	#NULL!	#NULL!	#NULL!	#NULL!	#NULL!	#NULL!	#NULL!	#NULL!	#NULL!	#NULL!	#NULL!	#NULL!	#NULL!	#NULL!	#NULL!	#NULL!	#NULL!	#NULL!	#NULL!	#NULL!	#NULL!	#NULL!	#NULL!	#NULL!	#NULL!	#NULL!	#NULL!	#NULL!	#NULL!	#NULL!	#NULL!	#NULL!	#NULL!	#NULL!	#NULL!	#NULL!	#NULL!	#NULL!	#NULL!	#NULL!
